# Supplementary material for: Gold Nanoparticle Mesoporous Carbon Composite as Catalyst for Hydrogen Evolution Reaction
Source: Molecules. 2024 Aug 5;29(15):3707. doi: 10.3390/molecules29153707 (PMC11314187; doi:10.3390/molecules29153707)
Supplement: Supplementary file 1 [file molecules-29-03707-s001.zip]

Archive with 1 entries (1 files):
- molecules-3051120-supplementary.pdf
